# Supplementary material for: Genomics of Hospital-Associated Brazilian Multidrug-Resistant Klebsiella pneumoniae: Abundance of Resistance and Virulence Genes and Mosaicism of the blaKPC−2 Genetic Context Among Enterobacterales
Source: Curr Microbiol. 2026 Jun 10;83(8):412. doi: 10.1007/s00284-026-04989-w (PMC13253593; doi:10.1007/s00284-026-04989-w)
Supplement: Supplementary file 1 — Supplementary Material 1. Supplementary Table S1. Distribution of point mutations associated with antimicrobial resistance across the CRKP isolates analyzed in this study. The table presents the presence (1) or absence (0) of each mutation in individual strains, including nucleotide and amino acid changes, as well as their reported association with antimicrobial resistance when available. [file 284_2026_4989_MOESM1_ESM.xlsx]

## Sheet: Sheet1
Mutation	124B	19B	126B	2B	17b	85B	83B	15B	51B	4B	33B
acrR p.F172S TTC -> TCA	0	1	0	0	0	0	0	0	0	0	0
acrR p.F172S TTC -> TCC	1	0	1	1	1	1	1	1	1	1	1
acrR p.F197I TTT -> ATC	0	1	0	0	0	0	0	0	0	0	0
acrR p.F197I TTT -> ATT	1	0	1	1	1	1	1	1	1	1	1
acrR p.G164A - Frameshift GGC -> G-CG	0	1	0	0	0	0	0	0	0	0	0
acrR p.G164A GGC -> GCC	1	0	1	1	1	1	1	1	1	1	1
acrR p.K201M AAG -> ATG	1	1	1	1	1	1	1	1	1	1	1
acrR p.L195V CTC -> GTC	1	1	1	1	1	1	1	1	1	1	1
acrR p.P161R CCG -> CGG	1	1	1	1	1	1	1	1	1	1	1
acrR p.R173G CGA -> GGC	0	1	0	0	0	0	0	0	0	0	0
acrR p.R173G CGA -> GGG	1	0	1	1	1	1	1	1	1	1	1
acrR p.S215P TCA -> CCA	0	1	0	0	0	0	0	0	0	0	0
acrR p.V165I - Frame restored G-TG -> ATT	0	1	0	0	0	0	0	0	0	0	0
acrR p.Y114F TAT -> TTC	0	1	0	0	0	0	0	0	0	0	0
ompK35 p.A182S GCG -> TCG	0	1	0	0	0	0	0	0	0	0	0
ompK35 p.A262L GCC -> CTG	0	1	0	0	0	0	0	0	0	0	0
ompK35 p.A270P GCA -> CCG	0	1	0	0	0	0	0	0	0	0	0
ompK35 p.A305R GCG -> CGG	0	1	0	0	0	0	0	0	0	0	0
ompK35 p.D217A GAT -> GCT	0	1	0	0	0	0	0	0	0	0	0
ompK35 p.D258_D258delinsQG? - Frame restored GA-T -> CAGGGTA	0	1	0	0	0	0	0	0	0	0	0
ompK35 p.D277T GAC -> ACT	0	1	0	0	0	0	0	0	0	0	0
ompK35 p.D293T GAC -> ACC	0	1	0	0	0	0	0	0	0	0	0
ompK35 p.D304M GAT -> ATG	0	1	0	0	0	0	0	0	0	0	0
ompK35 p.D306I GAT -> ATC	0	1	0	0	0	0	0	0	0	0	0
ompK35 p.E132K GAA -> AAA	0	0	0	0	0	0	0	1	0	0	0
ompK35 p.E257N - Frameshift GA--A -> AAC	0	1	0	0	0	0	0	0	0	0	0
ompK35 p.E269K GAA -> AAG	0	1	0	0	0	0	0	0	0	0	0
ompK35 p.E312K GAA -> AAG	0	1	0	0	0	0	0	0	0	0	0
ompK35 p.E80* - Premature stop codon GAA -> TAA	0	0	0	1	0	0	0	0	0	0	0
ompK35 p.F261S TTC -> TCG	0	1	0	0	0	0	0	0	0	0	0
ompK35 p.F268S TTT -> TCG	0	1	0	0	0	0	0	0	0	0	0
ompK35 p.F276S TTT -> TCG	0	1	0	0	0	0	0	0	0	0	0
ompK35 p.F278S TTC -> TCG	0	1	0	0	0	0	0	0	0	0	0
ompK35 p.F300S TTC -> TCT	0	1	0	0	0	0	0	0	0	0	0
ompK35 p.F319S TTT -> TCA	0	1	0	0	0	0	0	0	0	0	0
ompK35 p.G263A GGT -> GCA	0	1	0	0	0	0	0	0	0	0	0
ompK35 p.G279A GGC -> GCC	0	1	0	0	0	0	0	0	0	0	0
ompK35 p.G285A GGC -> GCT	0	1	0	0	0	0	0	0	0	0	0
ompK35 p.G291A GGC -> GCA	0	1	0	0	0	0	0	0	0	0	0
ompK35 p.G299A GGC -> GCT	0	1	0	0	0	0	0	0	0	0	0
ompK35 p.G302A GGC -> GCG	0	1	0	0	0	0	0	0	0	0	0
ompK35 p.G303A GGC -> GCG	0	1	0	0	0	0	0	0	0	0	0
ompK35 p.G314V GGT -> GTA	0	1	0	0	0	0	0	0	0	0	0
ompK35 p.H260T CAC -> ACT	0	1	0	0	0	0	0	0	0	0	0
ompK35 p.I241V ATC -> GTT	0	1	0	0	0	0	0	0	0	0	0
ompK35 p.I284S ATC -> TCG	0	1	0	0	0	0	0	0	0	0	0
ompK35 p.I311S ATC -> TCG	0	1	0	0	0	0	0	0	0	0	0
ompK35 p.I74T ATC -> ACC	0	1	0	0	0	0	0	0	0	0	0
ompK35 p.K309N AAA -> AAT	0	1	0	0	0	0	0	0	0	0	0
ompK35 p.K321R AAG -> AGA	0	1	0	0	0	0	0	0	0	0	0
ompK35 p.L280C CTG -> TGC	0	1	0	0	0	0	0	0	0	0	0
ompK35 p.L294C CTG -> TGC	0	1	0	0	0	0	0	0	0	0	0
ompK35 p.L307W CTG -> TGG	0	1	0	0	0	0	0	0	0	0	0
ompK35 p.M323* - Premature stop codon ATG -> TGA	0	1	0	0	0	0	0	0	0	0	0
ompK35 p.N259T AAC -> ACT	0	1	0	0	0	0	0	0	0	0	0
ompK35 p.N267T AAC -> ACT	0	1	0	0	0	0	0	0	0	0	0
ompK35 p.N320T AAC -> ACA	0	1	0	0	0	0	0	0	0	0	0
ompK35 p.N322T AAC -> ACA	0	1	0	0	0	0	0	0	0	0	0
ompK35 p.P282R CCG -> CGT	0	1	0	0	0	0	0	0	0	0	0
ompK35 p.Q266R CAG -> AGA	0	1	0	0	0	0	0	0	0	0	0
ompK35 p.Q273S CAG -> AGT	0	1	0	0	0	0	0	0	0	0	0
ompK35 p.Q275S CAG -> AGT	0	1	0	0	0	0	0	0	0	0	0
ompK35 p.Q288R CAG -> AGA	0	1	0	0	0	0	0	0	0	0	0
ompK35 p.Q295R CAG -> AGG	0	1	0	0	0	0	0	0	0	0	0
ompK35 p.R184H CGC -> CAC	0	1	0	0	0	0	0	0	0	0	0
ompK35 p.R281V CGT -> GTC	0	1	0	0	0	0	0	0	0	0	0
ompK35 p.R297A CGT -> GCG	0	1	0	0	0	0	0	0	0	0	0
ompK35 p.S211G AGC -> GGT	0	1	0	0	0	0	0	0	0	0	0
ompK35 p.S283P TCC -> CCA	0	1	0	0	0	0	0	0	0	0	0
ompK35 p.S296R TCG -> CGC	0	1	0	0	0	0	0	0	0	0	0
ompK35 p.S301P TCC -> CCG	0	1	0	0	0	0	0	0	0	0	0
ompK35 p.T265P ACT -> CCC	0	1	0	0	0	0	0	0	0	0	0
ompK35 p.T289P ACC -> CCA	0	1	0	0	0	0	0	0	0	0	0
ompK35 p.T315P ACC -> CCT	0	1	0	0	0	0	0	0	0	0	0
ompK35 p.T93P ACC -> CCG	0	1	0	0	0	0	0	0	0	0	0
ompK35 p.V271L GTT -> TTG	0	1	0	0	0	0	0	0	0	0	0
ompK35 p.V272Y GTA -> TAC	0	1	0	0	0	0	0	0	0	0	0
ompK35 p.V287Y GTA -> TAC	0	1	0	0	0	0	0	0	0	0	0
ompK35 p.V308L GTT -> TTA	0	1	0	0	0	0	0	0	0	0	0
ompK35 p.V313W GTG -> TGG	0	1	0	0	0	0	0	0	0	0	0
ompK35 p.W316G TGG -> GGT	0	1	0	0	0	0	0	0	0	0	0
ompK35 p.Y274I TAT -> ATC	0	1	0	0	0	0	0	0	0	0	0
ompK35 p.Y286T TAC -> ACG	0	1	0	0	0	0	0	0	0	0	0
ompK35 p.Y310T TAC -> ACG	0	1	0	0	0	0	0	0	0	0	0
ompK35 p.Y317T TAC -> ACT	0	1	0	0	0	0	0	0	0	0	0
ompK35 p.Y318T TAC -> ACT	0	1	0	0	0	0	0	0	0	0	0
ompK36 p.A183_A183delinsAL GC---G -> GCTCTG	1	0	1	1	0	1	1	0	1	1	1
ompK36 p.A183_A183delinsTSP? - Frame restored G----CG -> ACTTCTCCGA	0	0	0	0	1	0	0	0	0	0	0
ompK36 p.A183_T184insSP ------ -> TCTCCT	1	0	1	1	0	1	1	0	1	1	1
ompK36 p.A190L GCT -> CTC	0	0	0	0	1	0	0	0	0	0	0
ompK36 p.A190W - Frameshift GCT -> -TGG	0	0	0	0	0	0	0	1	0	0	0
ompK36 p.A217S GCT -> TCC	0	1	0	0	0	0	0	0	0	0	0
ompK36 p.A217S GCT -> TCT	1	0	1	1	0	1	1	1	1	1	1
ompK36 p.A280V GCT -> GTT	1	1	1	1	0	1	1	1	1	1	1
ompK36 p.D223G GAC -> GGC	1	0	1	1	0	1	1	0	1	1	1
ompK36 p.D224E GAT -> GAG	0	0	0	0	0	0	0	1	0	0	0
ompK36 p.D308T GAC -> ACC	0	0	0	0	0	0	0	1	0	0	0
ompK36 p.D310T GAT -> ACA	0	0	0	0	0	0	0	1	0	0	0
ompK36 p.D310_I311delinsD - Frameshift GATATC -> GA----C	0	0	1	0	0	0	0	0	0	0	0
ompK36 p.E232N GAA -> AAC	0	1	0	0	0	0	0	0	0	0	0
ompK36 p.E232R GAA -> CGT	1	0	1	1	0	1	1	1	1	1	1
ompK36 p.F198Y TTC -> TAC	1	0	1	1	0	1	1	0	1	1	1
ompK36 p.F207W TTC -> TGG	0	0	0	0	0	0	0	1	0	0	0
ompK36 p.F207Y TTC -> TAT	1	0	1	1	0	1	1	0	1	1	1
ompK36 p.G182G - Frameshift GG--C -> GGT	0	0	0	0	1	0	0	0	0	0	0
ompK36 p.G187V GGT -> GTC	0	0	0	0	1	0	0	0	0	0	0
ompK36 p.G189A GGC -> GCG	0	0	0	0	1	0	0	0	0	0	0
ompK36 p.G189T GGC -> ACC	1	0	1	1	0	1	1	0	1	1	1
ompK36 p.G231G - Frameshift GG-C -> GGT	1	0	1	1	0	1	1	1	1	1	1
ompK36 p.G233G - Frame restored GGC -> -GGC	1	0	1	1	0	1	1	1	1	1	1
ompK36 p.G305R - Frameshift G-GT -> CGC	0	0	0	0	0	0	0	1	0	0	0
ompK36 p.G307A GGC -> GCG	0	0	0	0	0	0	0	1	0	0	0
ompK36 p.H235N CAC -> AAC	1	1	1	1	0	1	1	1	1	1	1
ompK36 p.I311S ATC -> TCC	0	0	0	0	0	0	0	1	0	0	0
ompK36 p.K192K - Frame restored -AAA -> AAA	0	0	0	0	0	0	0	1	0	0	0
ompK36 p.L191* - Premature stop codon CTG -> TGA	0	0	0	0	1	0	0	0	0	0	0
ompK36 p.L191Q CTG -> CAG	0	1	0	0	0	0	0	0	0	0	0
ompK36 p.L191S CTG -> AGC	0	0	0	0	0	0	0	1	0	0	0
ompK36 p.L228K - Frame restored CT-G -> AAG	1	0	1	1	0	1	1	0	1	1	1
ompK36 p.L228V CTG -> GTT	0	0	0	0	0	0	0	1	0	0	0
ompK36 p.L229P - Frame restored CT--G -> CCG	0	0	0	0	0	0	0	1	0	0	0
ompK36 p.L229V CTG -> GTT	0	1	0	0	0	0	0	0	0	0	0
ompK36 p.L230_L230delinsAL -C--TG -> GCACTG	1	0	1	1	0	1	1	1	1	1	1
ompK36 p.L312* - Premature stop codon CTG -> TGA	0	0	1	0	0	0	0	1	0	0	0
ompK36 p.L59V CTT -> GTA	1	1	1	1	1	1	1	1	1	1	1
ompK36 p.N185T AAC -> ACA	0	0	0	0	1	0	0	0	0	0	0
ompK36 p.N186T AAC -> ACG	0	0	0	0	1	0	0	0	0	0	0
ompK36 p.N218H AAC -> CAC	0	1	0	0	0	0	0	1	0	0	0
ompK36 p.N304E - Frameshift AA-C -> GAG	0	0	0	0	0	0	0	1	0	0	0
ompK36 p.N304E AAC -> GAA	1	1	1	1	0	1	1	0	1	1	1
ompK36 p.N49S AAC -> AGC	1	1	1	1	1	1	1	1	1	1	1
ompK36 p.Q227N CAG -> AAC	0	1	0	0	0	0	0	0	0	0	0
ompK36 p.Q227S - Frameshift CAG -> -AG-T	0	0	0	0	0	0	0	1	0	0	0
ompK36 p.Q227S - Frameshift CAG -> -AGC	1	0	1	1	0	1	1	0	1	1	1
ompK36 p.Q309R CAG -> AGG	0	0	0	0	0	0	0	1	0	0	0
ompK36 p.R188V CGT -> GTG	0	0	0	0	1	0	0	0	0	0	0
ompK36 p.R345H CGC -> CAC	1	0	0	1	0	1	1	0	0	1	1
ompK36 p.S346N AGC -> AAC	1	1	0	1	0	1	1	0	1	1	1
ompK36 p.T184P ACC -> CCA	0	0	0	0	1	0	0	0	0	0	0
ompK36 p.T222L ACC -> CTT	1	0	1	1	0	1	1	0	1	1	1
ompK36 p.V178P GTC -> CCG	0	0	1	0	0	0	0	0	1	0	0
ompK36 p.V202L GTA -> CTG	1	0	1	1	0	1	1	1	1	1	1
ompK36 p.Y306_Y306delinsGY? - Frame restored -TAC -> GGCTACG	0	0	0	0	0	0	0	1	0	0	0
ompK37 p.A238D GCG -> GAT	1	0	0	1	0	1	1	1	0	1	1
ompK37 p.A243K GCG -> AAG	1	0	0	1	0	1	1	1	0	1	1
ompK37 p.A245T GCC -> ACG	1	0	0	1	0	1	1	1	0	1	1
ompK37 p.A248P GCC -> CCG	1	0	0	1	0	1	1	1	0	1	1
ompK37 p.D212N GAC -> AAC	0	1	0	0	0	0	0	0	0	0	0
ompK37 p.D241A GAT -> GCG	1	0	0	1	0	1	1	1	0	1	1
ompK37 p.D256N GAT -> AAT	0	1	0	0	0	0	0	0	0	0	0
ompK37 p.E164D GAG -> GAC	0	1	0	0	0	0	0	0	0	0	0
ompK37 p.E244R GAA -> CGG	1	0	0	1	0	1	1	1	0	1	1
ompK37 p.E356K GAA -> AAA	0	1	0	0	0	0	0	0	0	0	0
ompK37 p.G240K GGC -> AAG	1	0	0	1	0	1	1	1	0	1	1
ompK37 p.G249P GGC -> CCG	1	0	0	1	0	1	1	1	0	1	1
ompK37 p.G350D GGT -> GAC	0	1	0	0	0	0	0	0	0	0	0
ompK37 p.I128M ATT -> ATG	1	1	1	1	1	1	1	1	1	1	1
ompK37 p.I70M ATT -> ATG	1	1	1	1	1	1	1	1	1	1	1
ompK37 p.K242T AAA -> ACA	1	0	0	1	0	1	1	1	0	1	1
ompK37 p.K251* - Premature stop codon AAG -> TGA	1	0	0	1	0	1	1	1	0	1	1
ompK37 p.K353S AAA -> AGC	0	1	0	0	0	0	0	0	0	0	0
ompK37 p.L250A CTG -> GCC	1	0	0	1	0	1	1	1	0	1	1
ompK37 p.L34V CTC -> GTC	0	1	0	0	0	0	0	0	0	0	0
ompK37 p.L57V TTA -> GTT	0	1	0	0	0	0	0	0	0	0	0
ompK37 p.M233Q - Frameshift -ATG -> CAA	1	0	0	1	0	1	1	1	0	1	1
ompK37 p.N230G AAC -> GGC	1	0	0	1	0	1	1	1	0	1	1
ompK37 p.N237N - Frame restored -AAC -> AAC	1	0	0	1	0	1	1	1	0	1	1
ompK37 p.N313T AAC -> ACC	0	1	0	0	0	0	0	0	0	0	0
ompK37 p.Q235_Q235delinsTH? - Frame restored -CAG -> ACTCACA	1	0	0	1	0	1	1	1	0	1	1
ompK37 p.R239T - Frameshift -CGC -> ACG	1	0	0	1	0	1	1	1	0	1	1
ompK37 p.R239_G240insP - Frameshift ---- -> CCA	1	0	0	1	0	1	1	1	0	1	1
ompK37 p.R315S CGC -> AGC	0	1	0	0	0	0	0	0	0	0	0
ompK37 p.S89A TCC -> GCC	0	1	0	0	0	0	0	0	0	0	0
ompK37 p.S90G AGC -> GGC	0	1	0	0	0	0	0	0	0	0	0
ompK37 p.T234_T234delinsHY - Frameshift AC----C -> CACTAT	1	0	0	1	0	1	1	1	0	1	1
ompK37 p.T236P ACC -> CCG	1	0	0	1	0	1	1	1	0	1	1
ompK37 p.T247G ACC -> GGA	1	0	0	1	0	1	1	1	0	1	1
ompK37 p.T88S ACC -> AGC	0	1	0	0	0	0	0	0	0	0	0
ompK37 p.W246P TGG -> CCT	1	0	0	1	0	1	1	1	0	1	1
ramR p.A49R GCC -> CGC	1	0	0	0	0	0	0	0	0	0	0
ramR p.D52G GAT -> GGA	1	0	0	0	0	0	0	0	0	0	0
ramR p.E41E - Frameshift GA-G -> GAG	1	0	0	0	0	0	0	0	0	0	0
ramR p.E53* - Premature stop codon GAG -> TGA	1	0	0	0	0	0	0	0	0	0	0
ramR p.F45V TTT -> GTT	1	0	0	0	0	0	0	0	0	0	0
ramR p.K194* - Premature stop codon AAA -> TAA	0	0	1	0	1	0	0	1	1	0	0
ramR p.K51Q AAG -> CAA	1	0	0	0	0	0	0	0	0	0	0
ramR p.L44A CTG -> GCT	1	0	0	0	0	0	0	0	0	0	0
ramR p.R46S CGC -> TCG	1	0	0	0	0	0	0	0	0	0	0
ramR p.T43N ACG -> AAC	1	0	0	0	0	0	0	0	0	0	0
ramR p.T50H ACT -> CAC	1	0	0	0	0	0	0	0	0	0	0
ramR p.W95* - Premature stop codon TGG -> TGA	0	0	0	0	0	1	1	0	0	1	1
ramR p.Y47L TAT -> CTA	1	0	0	0	0	0	0	0	0	0	0
